# Supplementary material for: Age-Related Intrinsic Functional Connectivity Changes of Locus Coeruleus from Childhood to Older Adults
Source: Brain Sci. 2021 Nov 10;11(11):1485. doi: 10.3390/brainsci11111485 (PMC8615904; doi:10.3390/brainsci11111485)
Supplement: Supplementary file 1 [file brainsci-11-01485-s001.zip]

Archive with 1 entries (1 files):
- brainsci-1433166-supplementary.pdf
